# Supplementary material for: The prohibitin-repressive interaction with E2F1 is rapidly inhibited by androgen signalling in prostate cancer cells
Source: Oncogenesis. 2017 May 15;6(5):e333–. doi: 10.1038/oncsis.2017.32 (PMC5523065; doi:10.1038/oncsis.2017.32)
Supplement: Supplementary Information [file oncsis201732x10.xlsx]

## Sheet: Sheet2
Serial No.	Antibody Codes	Serial No.	Target Protein Name	Phospho Site (Human)	Full Target Protein Name	Globally Normalized - R1881	Globally Normalized - Eth	%CFC (Treated from Control)	Fold change
802	PK107	802	Src	Y418	Src proto-oncogene-encoded protein-tyrosine kinase	341.11	167.59	203.539	2.03539
258	PK013-1	258	ErbB2	Y1248	ErbB2 (Neu) receptor-tyrosine kinase	9045.95	4504.5	200.82	2.0082
67	PK538	67	Bcr	Y177	Breakpoint cluster region protein	5208.07	2634.97	197.652	1.97652
298	PK629	298	FAK	Y577	Focal adhesion protein-tyrosine kinase	3451.79	1764.53	195.621	1.95621
48	PN006-1	48	ATF2	T69+T71	Activating transcription factor 2 (CRE-BP1)	5830.16	3014.51	193.403	1.93403
200	PN027-2	200	Dok2	Y142	Docking protein 2	6237.02	3314.98	188.146	1.88146
739	PN068	739	Rb	S807	Retinoblastoma-associated protein 1	2829.16	1518.02	186.371	1.86371
510	PK706	510	Met	T1241	Hepatocyte growth factor (HGF) receptor-tyrosine kinase	4780.09	2566.97	186.215	1.86215
43	PN133	43	Arrestin b	S412	Arrestin beta 1	9055.44	4882.95	185.45	1.8545
399	PK663	399	InsR	Y1189	INSR insulin receptor	2268.21	1230.11	184.391	1.84391
619	PK757	619	PDGFRa	S847+pY849	Platelet-derived growth factor receptor kinase alpha	4188.87	2297	182.363	1.82363
452	PK039	452	Lck	S158	Lymphocyte-specific protein-tyrosine kinase	6610.28	3666.98	180.265	1.80265
445	PK037	445	Kit	Y730	Mast/stem cell growth factor receptor Kit	5308.6	2956.47	179.558	1.79558
22	PK517	22	Akt1 (PKBa)	Y326	RAC-alpha serine/threonine-protein kinase	2262.82	1266.18	178.712	1.78712
156	PK578	156	Chk1	S317	Checkpoint protein-serine kinase 1	3681.32	2060.67	178.647	1.78647
199	PN027	199	Dok2	Y142	Docking protein 2	6592.01	3707.59	177.798	1.77798
488	PK050	488	MEK2 mouse	T394	MAPK/ERK protein-serine kinase 2 (MKK2) (mouse)	6120.01	3446.31	177.581	1.77581
665	PK084	665	PKCg	T674	Protein-serine kinase C gamma	5506.04	3132.67	175.762	1.75762
740	PN069	740	Rb	S807+S811	Retinoblastoma-associated protein 1	282.519	160.781	175.717	1.75717
512	PK054-2	512	Met	Y1003	Hepatocyte growth factor (HGF) receptor-tyrosine kinase	5521.02	3143.03	175.659	1.75659
398	PK662	398	ILK1	Y351	Integrin-linked protein-serine kinase 1	1384.79	810.917	170.768	1.70768
616	PK756	616	PCTK2	S180	Cell division protein kinase 17	5290.45	3120.44	169.542	1.69542
478	PK046-1	478	MEK1	T292	MAPK/ERK protein-serine kinase 1 (MKK1)	11098.5	6555.01	169.314	1.69314
386	PK658	386	IGF1R	Y1346	Insulin-like growth factor 1 receptor protein-tyrosine kinase	3446.81	2050.79	168.072	1.68072
585	PK743	585	p38d MAPK	Y182	Mitogen-activated protein-serine kinase p38 delta (MAPK13)	5577.15	3328.81	167.542	1.67542
700	PN532	700	PPP1R11	Y64	Protein phosphatase 1 regulatory subunit 11	4535.88	2713.67	167.149	1.67149
663	PK082-2	663	PKCg	T514	Protein-serine kinase C gamma	5172.49	3103.32	166.676	1.66676
664	PK083	664	PKCg	T655	Protein-serine kinase C gamma	4033.53	2430.75	165.938	1.65938
770	PN074	770	Shc1	Y239?Y240	SH2 domain-containing transforming protein 1	4753.48	2865.33	165.897	1.65897
662	PK082-1	662	PKCg	T514	Protein-serine kinase C gamma	4356.17	2625.86	165.895	1.65895
620	PK063	620	PDGFRa	Y754	Platelet-derived growth factor receptor kinase alpha	6691.08	4041.15	165.574	1.65574
487	PK049-2	487	MEK2 human	T394	MAPK/ERK protein-serine kinase 2 (MKK2)	556.953	336.939	165.298	1.65298
70	PN013	70	BLNK	Y84	B-cell linker protein	5754.68	3481.95	165.272	1.65272
841	PK160	841	TrkB	Y705	BNDF/NT3/4/5 receptor- tyrosine kinase	253.065	153.433	164.935	1.64935
425	PK035-1	425	JNK 1/2/3	T183/Y185	Jun N-terminus protein-serine kinase (stress-activated protein kinase (SAPK)) 1/2/3	5333.48	3234.6	164.888	1.64888
541	PK727	541	MST3	T184	Mammalian STE20-like protein-serine kinase 3	4465.85	2712.41	164.645	1.64645
226	PN509	226	eEF1A1	Y141	Elongation factor 1-alpha 1	5505.85	3356.49	164.036	1.64036
160	PK581	160	Chk2	T68	Checkpoint protein-serine kinase 2	3770.58	2308.28	163.35	1.6335
743	PN071	743	Rb	T826	Retinoblastoma-associated protein 1	5287.66	3250.23	162.685	1.62685
129	PK006	129	CDK1/2	Y14/Y15	Cyclin-dependent protein-serine kinase 1/2	2356.84	1457.19	161.739	1.61739
238	PK603	238	EGFR	Y998	Epidermal growth factor receptor-tyrosine kinase	4724.08	2928.15	161.333	1.61333
151	PK575	151	CDK9	T186	Cyclin-dependent protein-serine kinase 9	9900	6137.27	161.309	1.61309
723	PG001	723	PYK	pTyr	Generic phosphotyrosine	3735.19	2318.9	161.076	1.61076
518	PK713	518	MKK3	S218	MAPK/ERK protein-serine kinase 3 beta isoform (MKK3 beta)	5803.03	3610.72	160.717	1.60717
169	PN022-2	169	Cortactin	Y466	Cortactin (amplaxin) (mouse)	6389.24	3979	160.574	1.60574
91	PK556	91	CaMK4	T200	Calcium/calmodulin-dependent protein-serine kinase 4	6810.88	4260.65	159.856	1.59856
577	PK739	577	p38a MAPK	T180+pY182	Mitogen-activated protein-serine kinase p38 alpha	5458.38	3424.45	159.394	1.59394
655	PK077-1	655	PKCd	Y311	Protein-serine kinase C delta	9108.31	5726.65	159.051	1.59051
410	PN046-2	410	IRS1	Y1179	Insulin receptor substrate 1	4169.76	2623.05	158.966	1.58966
581	PK741	581	p38b MAPK	T180+pY182	Mitogen-activated protein-serine kinase p38 beta	4412.58	2787.36	158.307	1.58307
829	PN107	829	Tau	S422	Microtubule-associated protein tau	649.168	412.677	157.307	1.57307
34	PN504	34	ANXA2	Y238	Annexin A2	5060.03	3229.87	156.664	1.56664
179	PN025	179	Crystallin aB	S19	Crystallin alpha B (heat-shock 20 kDa like-protein)	7528.3	4821.47	156.141	1.56141
622	PK759	622	PDGFRa	Y768	Platelet-derived growth factor receptor kinase alpha	5034.19	3252.16	154.795	1.54795
334	PK650	334	GSK3a	Y284+Y285	Glycogen synthase-serine kinase 3 alpha	3917.91	2536.94	154.434	1.54434
195	PK591	195	DDR1	Y796+pY797	Epithelial discoidin domain-containing receptor 1	3458.33	2241.48	154.288	1.54288
94	PN505	94	Cas-L	Y166	Enhancer of filamentation 1	5963.53	3868.58	154.153	1.54153
125	PK558	125	CDC7	T376	Cell division cycle 7-related protein kinase	4592.06	2986.15	153.778	1.53778
823	PN111	823	Synapsin 1	S603	Synapsin 1 isoform Ia	122.788	79.9012	153.675	1.53675
101	PN166	101	Catenin b	S33	Catenin (cadherin-associated protein) beta 1	685.083	446.588	153.404	1.53404
316	PK641	316	FRK	Y387	Tyrosine-protein kinase FRK	6576.28	4296.94	153.046	1.53046
270	PK864	270	ERK1	Y204	Extracellular regulated protein-serine kinase 1 (p44 MAP kinase)	2525.68	1659	152.241	1.52241
133	PK565	133	CDK11A	T583	Cell division cycle 2-like 2 protein kinase	8910.62	5897.91	151.081	1.51081
411	PN045	411	IRS1	Y612	Insulin receptor substrate 1	822.59	544.885	150.966	1.50966
453	PK040	453	Lck	Y192	Lymphocyte-specific protein-tyrosine kinase	4232.31	2805.04	150.882	1.50882
77	PK535	77	B-Raf	S729	RafB proto-oncogene-encoded protein-serine kinase	7493.68	4967.03	150.868	1.50868
496	PK052	496	MEK4	S257/T261	MAPK/ERK protein-serine kinase 4 (MKK4)	5932.82	3955.62	149.985	1.49985
511	PK707	511	Met	T1355+Y1356	Hepatocyte growth factor (HGF) receptor-tyrosine kinase	9003.5	6013.81	149.714	1.49714
641	PK067	641	PKA Ca/b	T197	cAMP-dependent protein kinase catalytic subunit alpha	5120.39	3424.23	149.534	1.49534
656	PK077-2	656	PKCd	Y311	Protein-serine kinase C delta	6162.32	4127.65	149.294	1.49294
455	PK041	455	Lck	Y505	Lymphocyte-specific protein-tyrosine kinase	325.961	218.638	149.087	1.49087
674	PK090-1	674	PKCt	S695	Protein-serine kinase C theta	212.798	144.379	147.389	1.47389
6	PK503	6	AAK1	S637	AP2-associated protein kinase 1	5700.18	3868.97	147.331	1.47331
851	PN543	851	VAV1	Y826	Vav 1 guanine nucleotide exchange factor	1574.86	1070.17	147.161	1.47161
701	PN062	701	PRAS40	T246	Proline-rich Akt substrate 40 kDa (Akt1S1)	456.281	310.134	147.124	1.47124
327	PK025	327	GRK2	S670	G protein-coupled receptor-serine kinase 2	8217.76	5628.44	146.004	1.46004
198	PK595	198	DNAPK	T2609	DNA-activated protein-serine kinase	3265.59	2240.81	145.732	1.45732
476	PK046-2	476	MEK1	S292	MAPK/ERK protein-serine kinase 1 (MKK1)	3742.22	2570.56	145.58	1.4558
107	PN018	107	Caveolin 2	S36	Caveolin 2	592.902	407.718	145.42	1.4542
424	PK669	424	JAK3	Y980+Y981	Janus protein-tyrosine kinase 3	4911.15	3385.65	145.058	1.45058
492	PK051-2	492	MEK3/6	S189/193/ST207/211	MAPK/ERK protein-serine kinase 3 beta isoform (MKK3 beta)	5278.45	3654.43	144.44	1.4444
593	PN057-2	593	p53	S392	Tumor suppressor protein p53 (antigenNY-CO-13)	658.776	457.045	144.138	1.44138
786	PN125	786	SMC1	S957	Structural maintenance of chromosomes protein 1A	3724.58	2593.33	143.622	1.43622
41	PK500	41	A-Raf	Y302	A-Raf proto-oncogene serine/threonine-protein kinase	11544.7	8046.02	143.483	1.43483
267	PK867	267	ERK1	S74	Extracellular regulated protein-serine kinase 1 (p44 MAP kinase)	7556.31	5275.48	143.235	1.43235
796	PN077	796	SOX9	S181	SRY (sex determining region Y)-box 9 (campomelic dysplasia, autosomal sex-reversal)	4342.98	3044.78	142.637	1.42637
642	PK068	642	PKA Cb	S338	cAMP-dependent protein-serine kinase catalytic subunit beta	847.723	596.335	142.155	1.42155
76	PK534	76	B-Raf	S446+pS447	RafB proto-oncogene-encoded protein-serine kinase	7374.18	5188.46	142.127	1.42127
58	PN009	58	B23 (NPM)	T234/237	B23 (nucleophosmin, numatrin, nucleolar protein NO38)	287.869	203.404	141.526	1.41526
457	PK042-PK144	457	LIMK1/2	Y507/T508	LIM domain kinase 1	1439.6	1019.63	141.189	1.41189
5	PK502	5	A6r	Y309	Twinfilin-2	5095.93	3617.88	140.854	1.40854
529	PN051-1	529	MLC	S19	Myosin regulatory light chain 2, smooth muscle isoform	5539.04	3937.5	140.674	1.40674
861	PN544	861	VIM	Y117	Vimentin	3474.92	2475.86	140.352	1.40352
285	PK625	285	ERK5	T219+Y221	Extracellular regulated protein-serine kinase 5 (Big MAP kinase 1 (BMK1))	5715.55	4083.16	139.979	1.39979
55	PK530	55	AurKB	S227	Aurora Kinase B (serine/threonine protein kinase 12)	7653.91	5484.73	139.549	1.39549
240	PN028-1	240	eIF2a	S52	Eukaryotic translation initiation factor 2 alpha	837.557	608.794	137.576	1.37576
437	PN048-2	437	Jun	S73	Jun proto-oncogene-encoded AP1 transcription factor	4113.55	2995.08	137.343	1.37343
542	PK728	542	MST3	T190	Mammalian STE20-like protein-serine kinase 3	8491.08	6197.89	136.999	1.36999
293	PK021	293	FAK	S732	Focal adhesion protein-tyrosine kinase	414.069	302.467	136.897	1.36897
128	PK563	128	CDK1	Y19	Cyclin-dependent protein-serine kinase 1	4027.3	2941.85	136.897	1.36897
280	PK624	280	ERK4	S186	Extracellular regulated protein-serine kinase 4	5217.85	3814.91	136.775	1.36775
166	PN019	166	Cofilin 1	S3	Cofilin 1	391.353	287.21	136.26	1.3626
292	PK020-3	292	FAK	S722	Focal adhesion protein-tyrosine kinase	528.632	389.534	135.709	1.35709
559	PN053-1	559	NFKB p65 (Rel A)	S276	NF-kappa-B p65 nuclear transcription factor	3404.72	2509.32	135.683	1.35683
350	PN101-2	350	Histone H3	T3	Histone H3.3	1807.05	1337.6	135.097	1.35097
317	PN146	317	FRS2	Y349	Fibroblast growth factor receptor substrate 2	935.239	693.799	134.8	1.348
545	PK116	545	mTOR (FRAP)	S2448	Mammalian target of rapamycin (FRAP)	261.56	194.646	134.377	1.34377
269	PK865	269	ERK1	T207	Extracellular regulated protein-serine kinase 1 (p44 MAP kinase)	2792.92	2081.27	134.193	1.34193
826	PN086	826	Tau	S199/202	Microtubule-associated protein tau	680.905	508.541	133.894	1.33894
443	PK036	443	Kit	Y703	Mast/stem cell growth factor receptor Kit	4414.75	3300.11	133.776	1.33776
821	PK821	821	Syk	Y323	Spleen protein-tyrosine kinase	4156.09	3116.46	133.36	1.3336
667	PK085	667	PKCh	T655	Protein-serine kinase C eta	6635.85	4980.75	133.23	1.3323
710	PK786	710	PRP4K	Y849	Protein-serine kinase PRP4 homolog	2923.96	2205.8	132.558	1.32558
810	PN082-1	810	STAT3	Y704	Signal transducer and activator of transcription 3	904.113	684.411	132.101	1.32101
182	PK587	182	CSF1R	Y699	Macrophage colony-stimulating factor 1 receptor	1867.56	1417.61	131.74	1.3174
105	PN147	105	Caveolin 1	Y14	Caveolin 1	154.342	117.202	131.69	1.3169
150	PK574	150	CDK9	S347	Cyclin-dependent protein-serine kinase 9	5633.13	4280.61	131.597	1.31597
866	PK855	866	WNK1	S382	Serine/threonine-protein kinase WNK1	5504.97	4203.47	130.962	1.30962
193	PN026	193	Dab1	Y198	Disabled homolog 1	469.476	360.276	130.31	1.3031
246	PN031	246	eIF4G	S1108	Eukaryotic translation initiation factor 4 gamma 1	3840.95	2972.67	129.209	1.29209
268	PK621	268	ERK1	T202+Y204	Extracellular regulated protein-serine kinase 1 (p44 MAP kinase)	5967.13	4619.32	129.178	1.29178
404	PK033	404	IR/IGF1R	Y1162/Y1163	Insulin receptor / Insulin-like growth factor 1 receptor	217.34	169.152	128.488	1.28488
315	PN033	315	Fos	T232	Fos-c FBJ murine osteosarcoma oncoprotein-related transcription factor	632.267	492.465	128.388	1.28388
671	PK093-1	671	PKCm (PKD)	S916	Protein-serine kinase C mu (Protein kinase D)	1578.92	1232.72	128.084	1.28084
187	PN190	187	Cyclin B1	S147	Cyclin B1	424.912	332.715	127.71	1.2771
402	PN044	402	Integrin b1	S785	Integrin beta 1 (fibronectin receptor beta subunit, CD29 antigen)	691.141	541.974	127.523	1.27523
486	PK049	486	MEK2	T394	MAPK/ERK protein-serine kinase 2 (MKK2)	478.911	377.91	126.726	1.26726
828	PN092	828	Tau	S404	Microtubule-associated protein tau	291.764	230.543	126.555	1.26555
245	PN030-2	245	eIF4E	S209	Eukaryotic translation initiation factor 4 (mRNA cap binding protein)	122.892	97.1826	126.455	1.26455
403	PK032-1	403	IR	Y972	Insulin receptor	511.87	404.981	126.394	1.26394
836	PK829	836	TEC	Y519	Tyrosine-protein kinase Tec	9898.3	7856.89	125.982	1.25982
764	PK100-2	764	RSK1/2	S363/S369	Ribosomal S6 protein-serine kinase 1	349.276	277.914	125.678	1.25678
33	PK523	33	ANKRD3	S438	Ankyrin repeat domain protein-serine kinase 3 (RIPK4, DIK)	3192.02	2557.85	124.793	1.24793
32	PK522	32	AMPKa2	S377	5'-AMP-activated protein kinase catalytic subunit alpha-2	7534.8	6044.95	124.646	1.24646
383	PK655	383	ICK	Y156+T157	Intestinal cell (MAK-like) kinase	4734.69	3832.87	123.529	1.23529
359	PN042-3	359	Hsp25	S82	Heat shock 27 kDa protein beta 1 (HspB1)	637.142	515.828	123.518	1.23518
346	PN038	346	Histone H3	S10	Histone H3.3	4704.97	3816.12	123.292	1.23292
464	PN049-PN112-2	464	MAPKAPK2	T334	Mitogen-activated protein kinase-activated protein kinase 2 alpha	343.04	278.331	123.249	1.23249
519	PK714	519	MKK3	Y230	MAPK/ERK protein-serine kinase 3 beta isoform (MKK3 beta)	3115.14	2534.19	122.924	1.22924
31	PK520	31	ALK	Y1507	Anaplastic lymphoma kinase	3680.39	2997.37	122.787	1.22787
348	PN100	348	Histone H3	T11	Histone H3.3	2062.95	1708.07	120.777	1.20777
384	PK153	384	IGF1R	Y1165/Y1166	Insulin-like growth factor 1 receptor protein-tyrosine kinase	162.919	135.067	120.621	1.20621
825	PN085	825	Tau	S199	Microtubule-associated protein tau	464.173	384.909	120.593	1.20593
715	PP003	715	PTEN	S380/S382/S385	Phosphatidylinositol-3,4,5-trisphosphate 3-phosphatase and protein phosphatase and tensin homolog deleted on chromosome 10	1216.93	1011.21	120.343	1.20343
621	PK758	621	PDGFRa	Y762	Platelet-derived growth factor receptor kinase alpha	3889.94	3237.74	120.144	1.20144
295	PK017	295	FAK	Y397	Focal adhesion protein-tyrosine kinase	4440.68	3702.3	119.944	1.19944
660	PK081-2	660	PKCe	S729	Protein-serine kinase C epsilon	240.999	201.455	119.629	1.19629
670	PK092	670	PKCm (PKD)	S738/S742	Protein-serine kinase C mu (Protein kinase D)	150.637	125.967	119.584	1.19584
244	PN030-1	244	eIF4E	S209	Eukaryotic translation initiation factor 4 (mRNA cap binding protein)	4855.97	4062.54	119.53	1.1953
805	PN078-PN135	805	STAT1	S727	Signal transducer and activator of transcription 1 alpha	242.991	203.48	119.418	1.19418
827	PN091	827	Tau	S400	Microtubule-associated protein tau	281.505	236.602	118.978	1.18978
180	PN110	180	Crystallin aB	S45	Crystallin alpha B (heat-shock 20 kDa like-protein)	7435.33	6273.7	118.516	1.18516
599	PK146	599	p70 S6K	T421/S424	Ribosomal protein S6 kinase beta-1	57.2063	48.4548	118.061	1.18061
782	PN183	782	Smad1	S465	Mothers against decapentaplegic homologs 1	183.75	155.761	117.97	1.1797
271	PK866	271	ERK1	Y204+T207	Extracellular regulated protein-serine kinase 1 (p44 MAP kinase)	3703.23	3146.45	117.695	1.17695
81	PK549	81	BRSK1	T189	BR serine/threonine-protein kinase 1	5210.43	4430.98	117.591	1.17591
57	PN008	57	B23 (NPM)	T199	B23 (nucleophosmin, numatrin, nucleolar protein NO38)	274.001	233.319	117.436	1.17436
108	PN171	108	c-Cbl	Y700	Signal transduction protein CBL	239.374	204.041	117.317	1.17317
9	PK001	9	Abl	Y393	Abelson proto-oncogene-encoded protein-tyrosine kinase	486.551	417.644	116.499	1.16499
174	PN023	174	CREB1	S129/S133	cAMP response element binding protein 1	334.073	288.037	115.983	1.15983
337	PK651	337	GTF2F1	S385+T389	General transcription factor IIF subunit 1	4493.84	3877.02	115.91	1.1591
726	PG005	726	PYKSD8	pTyr	Phosphotyrosine residue located near kinase subdomain 8	5723.65	4977.35	114.994	1.14994
465	PK693	465	MAPKAPK5	T186	MAP kinase-activated protein kinase 5	7290.23	6346.53	114.869	1.14869
88	PK555	88	CaMK2a	T286	Calcium/calmodulin-dependent protein-serine kinase 2 alpha	11913.9	10467	113.824	1.13824
575	PK060-1	575	p38a MAPK	T180/Y182	Mitogen-activated protein-serine kinase p38 alpha	40.9899	36.1326	113.443	1.13443
592	PN159	592	p53	S37	Tumor suppressor protein p53 (antigenNY-CO-13)	994.116	876.418	113.429	1.13429
13	PN003-PN004	13	Adducin a/g	S662	Adducin alpha (ADD1)	1537.97	1360.19	113.07	1.1307
164	PK167	164	CK2a	T360/S362	Casein protein-serine kinase 2 alpha/ alpha prime	1222.45	1084.93	112.676	1.12676
69	PK542	69	BLK	Y188	B lymphoid tyrosine kinase	12098.3	10752.9	112.512	1.12512
242	PN172	242	eIF4B	S422	Eukaryotic translation initiation factor 4B	348.019	309.519	112.439	1.12439
309	PK637	309	FGFR3	Y647+Y648	Fibroblast growth factor receptor 3	10041.3	9014.5	111.391	1.11391
636	PN061	636	PED15 (PEA15)	S116	Phosphoprotein-enriched in diabetes/astrocytes 15	1037.3	933.267	111.147	1.11147
286	PK626	286	ERK5	Y221	Extracellular regulated protein-serine kinase 5 (Big MAP kinase 1 (BMK1))	11050.2	9986.33	110.653	1.10653
709	PN104	709	Progesterone Receptor	S294	Progesterone receptor	91.4148	82.9192	110.246	1.10246
513	PK055-1	513	Met	Y1230/Y1234/Y1235	Hepatocyte growth factor (HGF) receptor-tyrosine kinase	152.242	138.13	110.216	1.10216
294	PK024	294	FAK	S910	Focal adhesion protein-tyrosine kinase	351.698	319.188	110.185	1.10185
390	PN164	390	IkBa	Y42	Inhibitor of NF-kappa-B alpha (MAD3)	126.242	115.7	109.112	1.09112
21	PK072-5	21	Akt1 (PKBa)	S473	RAC-alpha serine/threonine-protein kinase	1128.98	1035.19	109.06	1.0906
531	PK056	531	MLK3	T277+S281	Mixed-lineage protein-serine kinase 3	6326.69	5818.39	108.736	1.08736
742	PN070	742	Rb	T821	Retinoblastoma-associated protein 1	962.82	887.838	108.446	1.08446
814	PN119	814	STAT5A	S780	Signal transducer and activator of transcription 5A	396.893	368.659	107.659	1.07659
157	PK579	157	Chk1	S345	Checkpoint protein-serine kinase 1	5183.63	4815.86	107.637	1.07637
553	PK732	553	Nek2	S171	NIMA (never-in-mitosis)-related protein-serine kinase 2	8640.13	8027.85	107.627	1.07627
625	PK065	625	PDGFRb	Y716	Platelet-derived growth factor receptor kinase beta	1596.38	1487.37	107.33	1.0733
132	PK008-1	132	CDK1/CDC2	T161	Cyclin-dependent protein-serine kinase 1/2	170.42	158.801	107.316	1.07316
598	PK145	598	p70-S6K	T229	Ribosomal protein S6 kinase beta-1	1038.06	973.669	106.613	1.06613
312	PN195	312	FKHR	S319	Forkhead box protein O1	131.36	123.746	106.153	1.06153
419	PK034-2	419	JAK2	Y1007/1008	Janus protein-tyrosine kinase 2	1121.61	1058.98	105.914	1.05914
546	PN186	546	Myc	S373	Myc proto-oncogene protein	382.901	362.668	105.579	1.05579
154	PK162	154	Chk1	S280	Checkpoint protein-serine kinase 1	392.402	372.113	105.452	1.05452
234	PK123	234	EGFR	Y1110	Epidermal growth factor receptor-tyrosine kinase	2203.14	2095.3	105.147	1.05147
479	PK048-1	479	MEK1	T386	MAPK/ERK protein-serine kinase 1 (MKK1)	536.988	511.71	104.94	1.0494
854	PK133	854	VEGFR2	Y1214	Vascular endothelial growth factor receptor-tyrosine kinase 2 (Flk1)	177.352	169.008	104.937	1.04937
444	PK150	444	Kit	Y721	Mast/stem cell growth factor receptor Kit	249.25	238.043	104.708	1.04708
233	PK122-1	233	EGFR	Y1068	Epidermal growth factor receptor-tyrosine kinase	264.635	252.86	104.657	1.04657
190	PN191	190	Cyclin E	T395	Cyclin E1	1458.07	1400.93	104.079	1.04079
789	PN197	789	SNCA (a-Synuclein)	S129	Alpha-synuclein	150.83	144.985	104.031	1.04031
725	PK097-3	725	PYK2	Y579	Protein-tyrosine kinase 2	160.714	154.919	103.741	1.03741
78	PN116	78	BRCA1	S1423	Breast cancer type 1 susceptibility protein	1250.64	1207.62	103.562	1.03562
467	PK694	467	MARK1	T215	MAP/microtubule affinity-regulating protein-serine kinase 1	13957.9	13520.8	103.233	1.03233
10	PN002	10	AcCoA carboxylase	S79	Acetyl coenzyme A carboxylase	4573.13	4443.68	102.913	1.02913
736	PN066	736	Rb	S612	Retinoblastoma-associated protein 1	2285.75	2236.31	102.211	1.02211
775	PP004	775	SHP2	S576	Protein-tyrosine phosphatase 1D (SHP2, SHPTP2, Syp, PTP2C)	131.971	129.584	101.842	1.01842
835	PK828	835	TBK1	S172	Serine/threonine-protein kinase TBK1	20842.5	20516.6	101.589	1.01589
360	PN040-2	360	Hsp27	S15	Heat shock 27 kDa protein beta 1 (HspB1)	3013.93	2980.24	101.13	1.0113
427	PK035-4	427	JNK 1/2/3	T183/Y185	Jun N-terminus protein-serine kinase (stress-activated protein kinase (SAPK)) 1/2/3	886.438	877.783	100.986	1.00986
653	PK079-1	653	PKCd	S645	Protein-serine kinase C delta	769.952	763.47	100.849	1.00849
291	PK020	291	FAK	S722	Focal adhesion protein-tyrosine kinase	402.448	399.764	100.671	1.00671
261	PK163	261	ErbB3	Y1328	Tyrosine kinase-type cell surface receptor HER3	996.112	990.215	100.596	1.00596
155	PK577	155	Chk1	S280	Checkpoint protein-serine kinase 1	9783.29	9749.29	100.349	1.00349
362	PN042-1	362	Hsp27	S86	Heat shock 27 kDa protein beta 1 (HspB1)	288.066	287.4	100.232	1.00232
536	PK058	536	Msk1	S376	Mitogen & stress-activated protein-serine kinase 1	89.6508	89.4784	100.193	1.00193
562	PN055-1	562	NMDAR1	S896	N-methyl-D-aspartate (NMDA) glutamate receptor 1 subunit zeta	887.208	887.474	99.9701	0.999701
761	PK158	761	p90 RSK	T348	Ribosomal S6 protein-serine kinase 1	622.89	623.202	99.95	0.9995
651	PK076-2	651	PKCb 2	T641	Protein-serine kinase C beta 2	388.68	388.905	99.9422	0.999422
395	PK154	395	IKKa	T23	Inhibitor of NF-kappa-B protein-serine kinase alpha (CHUK)	221.189	222.043	99.6154	0.996154
647	PK073	647	PKCa	S657	Protein-serine kinase C alpha	2500.34	2519.9	99.2235	0.992235
288	PN174	288	Ezrin	T567	Cytovillin 2	74.4672	75.1088	99.1459	0.991459
683	PN144	683	PLCg1	Y783	1-phosphatidylinositol-4,5-bisphosphate phosphodiesterase gamma-1	96.6062	97.6452	98.936	0.98936
102	PN167	102	Catenin b	Y333	Catenin (cadherin-associated protein) beta 1	720.301	729.416	98.7504	0.987504
274	PK170-PK171	274	ERK1/2	T202	Extracellular regulated protein-serine kinase 1 (p44 MAP kinase) + Extracellular regulated protein-serine kinase 2 (p42 MAP kinase)	609.2	618.311	98.5265	0.985265
477	PK047-2	477	MEK1	S298	MAPK/ERK protein-serine kinase 1 (MKK1)	31.2375	31.7876	98.2697	0.982697
771	PN161	771	Shc1	Y349	SH2 domain-containing transforming protein 1	109.492	111.711	98.0132	0.980132
469	PN169	469	MDM2	S166	Double minute 2	1446.39	1475.72	98.0128	0.980128
654	PK080	654	PKCd	S664	Protein-serine kinase C delta	463.279	473.288	97.8853	0.978853
289	PN175	289	Ezrin	Y353	Cytovillin 2	478.904	489.538	97.8277	0.978277
650	PK075-2	650	PKCb1/2	T500	Protein-serine kinase C beta 1/2	420.575	432.567	97.2277	0.972277
241	PN028-2	241	eIF2a	S52	Eukaryotic translation initiation factor 2 alpha	539.514	556.154	97.0081	0.970081
762	PK099	762	RSK1/2	S221/S227	Ribosomal S6 protein-serine kinase 1	1823.74	1882.94	96.8563	0.968563
236	PK010-2	236	EGFR	Y1148	Epidermal growth factor receptor-tyrosine kinase	696.781	721.931	96.5163	0.965163
606	PK061	606	PAK1/2/3	S144/S141/S154	p21-activated kinase 1 (alpha) (serine/threonine-protein kinase PAK 1)	376.707	392.454	95.9877	0.959877
558	PN157	558	NFKB p65	S536	NF-kappa-B p65 nuclear transcription factor	1092.06	1138.28	95.9397	0.959397
344	PN036	344	Histone H2A.X	S139	Histone H2A variant X	281.091	293.178	95.8774	0.958774
803	PK108	803	Src	Y529	Src proto-oncogene-encoded protein-tyrosine kinase	394.019	412.238	95.5805	0.955805
745	PN151	745	RelB	S552	Transcription factor RelB	680.135	713.146	95.371	0.95371
257	PK134	257	ERB2	T686	ErbB2 (Neu) receptor-tyrosine kinase	7762.02	8153.03	95.2041	0.952041
454	PK149	454	Lck	Y394	Lymphocyte-specific protein-tyrosine kinase	1697.46	1792.4	94.7031	0.947031
439	PN155	439	Jun	Y170	Jun proto-oncogene-encoded AP1 transcription factor	140.393	149.004	94.2208	0.942208
728	PN063	728	Rac1/cdc42	S71	Ras-related C3 botulinum toxin substrate 1	235.231	249.721	94.1978	0.941978
763	PK100	763	RSK1/2	S363/S369	Ribosomal S6 protein-serine kinase 1	369.632	392.681	94.1303	0.941303
385	PK152	385	IGF1R	Y1280	Insulin-like growth factor 1 receptor protein-tyrosine kinase	1448.15	1539.23	94.0828	0.940828
806	PN079-PN136	806	STAT1	Y701	Signal transducer and activator of transcription 1 alpha	699.067	744.87	93.851	0.93851
175	PN024	175	CREB1	S133	cAMP response element binding protein 1	5122.75	5473.21	93.5968	0.935968
4	CN005	4	4G10	pTyr	Phosphotyrosine (Clone 4G10)	6546.73	7063.81	92.6799	0.926799
765	PK101-2	765	RSK1/2	S380/S386	Ribosomal S6 protein-serine kinase 1	292.732	316.617	92.4561	0.924561
146	PK165	146	CDK6	Y13	Cyclin-dependent protein-serine kinase 6	192.431	208.56	92.2663	0.922663
376	PN176	376	Hsp90b	S254	Heat shock 90 kDa protein beta	123.182	133.581	92.2157	0.922157
23	PK148	23	Akt1 (PKBa)	Y474	RAC-alpha serine/threonine-protein kinase	1902.91	2065.75	92.1169	0.921169
737	PN067	737	Rb	S780	Retinoblastoma-associated protein 1	216.396	236.102	91.6537	0.916537
608	PK752	608	PAK4	S474	p21-activated kinase 4	3472.42	3789.13	91.6415	0.916415
760	PK157	760	p90 RSK	S352	Ribosomal S6 protein-serine kinase 1	408.634	448.036	91.2054	0.912054
284	PK016-3	284	ERK5	T218+Y220	Extracellular regulated protein-serine kinase 5 (Big MAP kinase 1 (BMK1))	540.528	593.56	91.0653	0.910653
783	PN184	783	Smad2	S467	Mothers against decapentaplegic homolog 2	592.136	652.024	90.815	0.90815
830	PN090	830	Tau	S713	Microtubule-associated protein tau	357.303	394.524	90.5657	0.905657
79	PN014	79	BRCA1	S1497	Breast cancer type 1 susceptibility protein	637.022	704.824	90.3802	0.903802
303	PK634	303	FGFR1	Y653+Y654	Fibroblast growth factor receptor-tyrosine kinase 1	9208.8	10199.7	90.2846	0.902846
46	PK143	46	ASK1	S966	Apoptosis signal regulating protein-serine kinase 1	138.308	153.804	89.9246	0.899246
436	PN048-1	436	Jun	S73	Jun proto-oncogene-encoded AP1 transcription factor	2436.27	2739.83	88.9204	0.889204
140	PK569	140	CDK4	T172	Cyclin-dependent protein-serine kinase 4	5521.77	6217.97	88.8034	0.888034
673	PK089-1	673	PKCt	S676	Protein-serine kinase C theta	308.317	350.907	87.863	0.87863
729	PN064	729	Rad17	S645	Rad17 homolog	256.991	295.263	87.0379	0.870379
597	PK156	597	p70 S6K	S424	Ribosomal protein S6 kinase beta-1	116.738	135.097	86.41	0.8641
336	PK028-PK029-1	336	GSK3a/b	Y279/Y216	Glycogen synthase-serine kinase 3 alpha/beta	121.32	141.164	85.9427	0.859427
766	PK102	766	RSK1/2/3	T573	Ribosomal S6 protein-serine kinase 1	70.1849	81.7211	85.8835	0.858835
831	PN090-2	831	Tau	S713	Microtubule-associated protein tau	345.652	404.837	85.3805	0.853805
324	PN178	324	GluR1	S849	Glutamate receptor 1	906.191	1069.79	84.7073	0.847073
167	PN020	167	Cofilin 2	S3	Cofilin 2	2308.09	2762.65	83.546	0.83546
594	PN160	594	p53	S6	Tumor suppressor protein p53 (antigenNY-CO-13)	600.55	720.263	83.3793	0.833793
784	PN185	784	Smad2	T220	Mothers against decapentaplegic homolog 2	263.053	315.639	83.3399	0.833399
249	PN149	249	Elk1	S383	ETS domain-containing protein Elk-1	313.513	377.576	83.033	0.83033
576	PK060-3	576	p38a MAPK	T180/Y182	Mitogen-activated protein-serine kinase p38 alpha	457.987	552.195	82.9393	0.829393
297	PK151	297	FAK	Y576+Y577	Focal adhesion protein-tyrosine kinase	651.907	792.733	82.2354	0.822354
812	PN083-1	812	STAT5	Y694	Signal transducer and activator of transcription 5A	877.653	1075.88	81.5755	0.815755
19	PK072-1	19	Akt1 (PKBa)	S473	RAC-alpha serine/threonine-protein kinase	1160.33	1428.85	81.2074	0.812074
438	PN163	438	Jun	T91	Jun proto-oncogene-encoded AP1 transcription factor	767.403	949.085	80.8571	0.808571
347	PN039	347	Histone H3	S28	Histone H3.3	5803.81	7189.85	80.7222	0.807222
47	PN115	47	ATF2	S94/S112	Activating transcription factor 2 (CRE-BP1)	356.804	442.744	80.5894	0.805894
596	PK166	596	p70 S6K	S411	Ribosomal protein S6 kinase beta-1	261.579	325.356	80.3978	0.803978
159	PK119	159	Chk2	T68	Checkpoint protein-serine kinase 2	424.842	528.643	80.3647	0.803647
466	PN050-1	466	MARCKS	S152/S156	Myristoylated alanine-rich protein kinase C substrate	128.699	160.181	80.3456	0.803456
72	PK003	72	BMX (Etk)	Y40	Bone marrow X protein-tyrosine kinase	57.0941	71.1505	80.2442	0.802442
591	PN158	591	p53	S33	Tumor suppressor protein p53 (antigenNY-CO-13)	94.5714	118.036	80.1211	0.801211
547	PN199	547	Myc	T58	Myc proto-oncogene protein	1473.11	1842.44	79.9544	0.799544
862	PN094	862	Vimentin	S33	Vimentin	195.356	245.671	79.5191	0.795191
435	PN154	435	Jun	S243	Jun proto-oncogene-encoded AP1 transcription factor	98.3509	124.8	78.8071	0.788071
2	PN001	2	4E-BP1	S65	Eukaryotic translation initiation factor 4E binding protein 1 (PHAS1)	101.786	129.584	78.5481	0.785481
563	PN054	563	NMDAR2B	Y1472	N-methyl-D-aspartate (NMDA) glutamate receptor 2B subunit	69.2023	88.2499	78.4162	0.784162
717	PP006-1	717	PTEN	S380/T382/T383	Phosphatidylinositol-3,4,5-trisphosphate 3-phosphatase and protein phosphatase and tensin homolog deleted on chromosome 10	618.047	789.192	78.3139	0.783139
426	PK035-2	426	JNK 1/2/3	T183/Y185	Jun N-terminus protein-serine kinase (stress-activated protein kinase (SAPK)) 1/2/3	292.426	373.671	78.2576	0.782576
735	PN113	735	Rb	S608	Retinoblastoma-associated protein 1	34.9628	44.7619	78.1084	0.781084
379	PN103	379	Huntingtin	S421	Huntington's disease protein	71.1558	91.1542	78.061	0.78061
418	PK034-1	418	JAK2	Y1007+Y1008	Janus protein-tyrosine kinase 2	54.5874	69.9979	77.9843	0.779843
321	PN196	321	GATA1	S142	Erythroid transcription factor	237.742	306.759	77.5012	0.775012
853	PK161	853	VEGFR2	Y1059	Vascular endothelial growth factor receptor-tyrosine kinase 2 (Flk1)	1062.14	1383.59	76.7671	0.767671
130	PK007-1	130	CDK1/2	Y15	Cyclin-dependent protein-serine kinase 1/2	136.126	177.569	76.6609	0.766609
37	PN189	37	APP	T743	Amyloid beta A4 protein	974.519	1275.02	76.4315	0.764315
407	PK665	407	IRAK4	T345+S346	Interleukin 1 receptor-associated kinase 4	40.4367	52.9363	76.3874	0.763874
613	PN060-1	613	Paxillin 1	Y118	Paxillin 1	576.198	754.523	76.3659	0.763659
361	PN041	361	Hsp27	S78	Heat shock 27 kDa protein beta 1 (HspB1)	6349.52	8373.31	75.8305	0.758305
413	PK126	413	JAK1	Y1022	Janus protein-tyrosine kinase 1	174.996	231.271	75.667	0.75667
99	PN162	99	Catenin a	S641	Catenin (cadherin-associated protein) alpha	81.4343	107.814	75.5323	0.755323
549	PN052	549	MYPT1	T696	Myosin phosphatase target 1	513.715	682.295	75.2922	0.752922
548	PN182	548	MyoD	S200	Myoblast determination protein 1	198.354	264.757	74.919	0.74919
605	PK130	605	PAK1	T212	p21-activated kinase 1 (alpha) (serine/threonine-protein kinase PAK 1)	1218.72	1633.21	74.6211	0.746211
296	PK017-1	296	FAK	Y397	Focal adhesion protein-tyrosine kinase	25047.3	33608.4	74.5268	0.745268
341	PN188	341	HDAC5	S498	Histone deacetylase 5	202.678	272.174	74.4666	0.744666
733	PK098	733	Raf1	S259	Raf1 proto-oncogene-encoded protein-serine kinase	31.7985	42.798	74.299	0.74299
463	PK044	463	MAPKAPK2	T222	Mitogen-activated protein kinase-activated protein kinase 2	985.985	1329.82	74.144	0.74144
247	PN193	247	eIF4G	S1232	Eukaryotic translation initiation factor 4 gamma 1	523.298	710.019	73.702	0.73702
84	PN015	84	Caldesmon	S789	Caldesmon	1030.15	1400.1	73.5766	0.735766
408	PN117	408	IRS1	S312	Insulin receptor substrate 1	179.437	243.957	73.5526	0.735526
235	PK010	235	EGFR	Y1148	Epidermal growth factor receptor-tyrosine kinase	894.33	1218.47	73.3979	0.733979
232	PK121	232	EGFR	T693	Epidermal growth factor receptor-tyrosine kinase	692.603	943.853	73.3804	0.733804
319	PN192	319	Gab1	Y627	GRB2-associated binder 1	133.813	182.361	73.3777	0.733777
131	PK007-3	131	CDK1/2	Y15	Cyclin-dependent protein-serine kinase 1/2	162.385	221.322	73.3703	0.733703
345	PN037	345	Histone H2B	S14	Histone H2B	4986.86	6799.24	73.3444	0.733444
275	PK168-PK169	275	ERK1/2	Y204	Extracellular regulated protein-serine kinase 1 (p44 MAP kinase) + Extracellular regulated protein-serine kinase 2 (p42 MAP kinase)	558.33	766.451	72.8462	0.728462
491	PK051	491	MEK3/6	S189 + S207	MAPK/ERK protein-serine kinase 3 beta isoform (MKK3 beta)	69.7284	96.9627	71.9126	0.719126
768	PK147	768	S6K	T412	Ribosomal protein S6 kinase beta-1	42.9744	60.3372	71.2236	0.712236
684	PN143	684	PLCg2	Y753	1-phosphatidylinositol-4,5-bisphosphate phosphodiesterase gamma-2	116.509	164.815	70.6911	0.706911
681	PK132	681	PKR1	T446	Double-stranded RNA-dependent protein-serine kinase	143.604	203.169	70.6819	0.706819
614	PN059	614	Paxillin 1	Y31	Paxillin 1	945.896	1342.04	70.482	0.70482
682	PN165	682	PLCg1	Y771	1-phosphatidylinositol-4,5-bisphosphate phosphodiesterase gamma-1	378.27	540.207	70.0232	0.700232
643	PK069	643	PKA R2a (PKR2)	S98	cAMP-dependent protein-serine kinase regulatory type 2 subunit alpha	571.394	820.213	69.664	0.69664
738	PN131-1	738	Rb	S795	Retinoblastoma-associated protein 1	63.8058	91.7912	69.512	0.69512
808	PN080	808	STAT2	Y689	Signal transducer and activator of transcription 2	61.5544	88.8566	69.2739	0.692739
250	PN170	250	Elk1	S389	ETS domain-containing protein Elk-1	181.503	262.505	69.1425	0.691425
833	PN122	833	Tau	T231	Microtubule-associated protein tau	216.462	315.025	68.7126	0.687126
20	PK072-3	20	Akt1 (PKBa)	S473	RAC-alpha serine/threonine-protein kinase	179.458	264.318	67.8949	0.678949
767	PN073	767	S6	S235	40S ribosomal protein S6	438.552	646.55	67.8296	0.678296
480	PK048-2	480	MEK1	T386	MAPK/ERK protein-serine kinase 1 (MKK1)	53.1831	79.0291	67.2956	0.672956
168	PN148	168	Connexin 43	S367	Gap junction alpha-1 protein	663.907	988.668	67.1517	0.671517
253	PN173	253	Ephrin-B2	Y316	EPH-related receptor tyrosine kinase ligand 5	145.635	218.661	66.603	0.66603
237	PK011-1	237	EGFR	Y1197	Epidermal growth factor receptor-tyrosine kinase	100.15	150.491	66.5489	0.665489
349	PN101	349	Histone H3	T3	Histone H3.3	7911.85	11903.5	66.4664	0.664664
409	PN118	409	IRS1	S639	Insulin receptor substrate 1	76.3821	115.397	66.1908	0.661908
741	PN065	741	Rb	T356	Retinoblastoma-associated protein 1	39.2839	59.9808	65.494	0.65494
659	PK081-1	659	PKCe	S729	Protein-serine kinase C epsilon	401.438	625.097	64.2201	0.642201
323	PN034	323	GFAP	S8	Glial fibrillary acidic protein	2985.13	4685.47	63.7104	0.637104
669	PK087	669	PKCl	T555/T563	Protein-serine kinase C lambda/iota	631.149	1011.49	62.3978	0.623978
446	PK038	446	Kit	Y936	Mast/stem cell growth factor receptor Kit	985.571	1593.99	61.8305	0.618305
340	PN179-PN180-PN181	340	HDAC4/5/9	S246/259/220	Histone deacetylase 4	313.853	513.917	61.0708	0.610708
533	PK057	533	Mnk1	T197+T202	MAP kinase-interacting protein-serine kinase 1 (calmodulin-activated)	64.065	106.661	60.064	0.60064
66	PK164	66	Bcr	Y177	Breakpoint cluster region protein	126.192	210.138	60.052	0.60052
850	PN093-1	850	Tyrosine Hydroxylase	S40	Tyrosine hydroxylase isoform a	28.6341	47.9316	59.7395	0.597395
481	PK045-PN007	481	MEK1 + B23(NPM)	S217+S221	B23 (nucleophosmin, numatrin, nucleolar protein NO38)	43.3535	72.8225	59.533	0.59533
820	PK159	820	Syk	Y323	Spleen protein-tyrosine kinase	756.049	1272.6	59.4097	0.594097
755	PK800	755	Ron	Y1238	Macrophage-stimulating protein receptor alpha chain	66.8542	112.879	59.2263	0.592263
716	PP006	716	PTEN	S380/T382/T383	Phosphatidylinositol-3,4,5-trisphosphate 3-phosphatase and protein phosphatase and tensin homolog deleted on chromosome 10	166.3	287.775	57.7881	0.577881
832	PN121	832	Tau	T205	Microtubule-associated protein tau	314.58	548.207	57.3835	0.573835
401	PN043	401	Integrin a4	S988	Integrin alpha 4 (VLA4)	32.8197	58.396	56.202	0.56202
557	PN156	557	NFKB p65	S529	NF-kappa-B p65 nuclear transcription factor	188.408	337.508	55.8232	0.558232
392	PN168	392	IkBe	S22	NF-kappa-B inhibitor epsilon	149.182	267.252	55.8207	0.558207
601	PN187	601	p95 NBS1	S343	Nijmegen breakage syndrome protein 1	316.611	580.518	54.5395	0.545395
287	PN198	287	Estrongen Receptor	S104	Estrogen receptor alpha	311.613	627.941	49.6246	0.496246
311	PN194	311	FKHR	S256	Forkhead box protein O1	145.105	312.522	46.4302	0.464302
3	PN114	3	4E-BP1	T45	Eukaryotic translation initiation factor 4E binding protein 1 (PHAS1)	146.664	317.193	46.238	0.46238
517	PK051-4	517	MKK3	S189	MAPK/ERK protein-serine kinase 3 beta isoform (MKK3 beta)	90.057	198.073	45.4665	0.454665
333	PK648	333	GSK3a	T19+pS21	Glycogen synthase-serine kinase 3 alpha	63.1908	197.178	32.0475	0.320475
